# Supplementary material for: Endothelial ERα promotes glucose tolerance by enhancing endothelial insulin transport to skeletal muscle
Source: Nat Commun. 2023 Aug 17;14:4989. doi: 10.1038/s41467-023-40562-w (PMC10435471; doi:10.1038/s41467-023-40562-w)
Supplement: Supplementary file 6 — Source Data [file 41467_2023_40562_MOESM6_ESM.zip]

Archive with 2 entries (2 files):
- EC ER IR.NAT COMMUN.OrigMainBlots.draft1.062623.pptx
- Nat Comm EC ERa Datasets.062723.xlsx
