# Supplementary material for: Endothelial ERα promotes glucose tolerance by enhancing endothelial insulin transport to skeletal muscle
Source: Nat Commun. 2023 Aug 17;14:4989. doi: 10.1038/s41467-023-40562-w (PMC10435471; doi:10.1038/s41467-023-40562-w)
Supplement: Supplementary file 6 — Source Data [file 41467_2023_40562_MOESM6_ESM.zip › Nat Comm EC ERa Datasets.062723.xlsx]

## Sheet: FIg. 1
Figure 1
1a	ERfl/fl	ERDEC		1b	ERfl/fl														ERDEC
	116	193		0 min	153	147	164	93	108	122	134	98	106	131	188	134	128	160	197	197	182	130	119	154	145	181	131
	124	224		15 min	290	308	404	401	380	319	351	309	350	437	442	326	435	386	484	415	434	431	309	342	383	386	466
	145	203		45 min	178	204	230	256	263	213	242	203	221	219	300	259	275	320	491	414	463	220	188	283	288	306	407
	176	153		75 min	181	184	199	209	228	161	210	189	219	192	246	222	248	258	477	417	401	173	189	262	255	261	340
	186	141		120 min	157	149	171	159	162	125	141	128	162	170	169	162	195	211	300	322	243	137	133	151	214	191	281
	140	158
	104	145		1c	ERfl/fl	ERDEC	1d	ERfl/fl	ERDEC
	99	186			3.13308	3.78702		38.7	34.5
	121	154			1.66878	2.31493		29.5	41.3
	118	187			4.52932	2.76691		42.4	32.3
	158	158			3.12838	8.83733		42.7	36.2
	147	174			2.89384	3.30043		47.2	32.2
	118	223			1.91273	2.3179		53.6	26.3
	191	150			2.1543	4.3109		53.8	45.2
	164	231			3.29611	4.95993		50	24.2
	159	193			4.02419	3.33256		56	43.6
	110	230			2.38274	2.33238		51.1	52.2
	182	255			1.17804	2.04426		55.6	40.7
	164				1.69461	2.01672			40.9
	84				2.80762	3.5315			51.7
	98				2.71161	4.01902			28.5
	164				1.103	5.00086			30.8
	197				1.37188	5.91223			29.4
	137				3.94099	8.74593			51.9
1e	ERfl/fl Vehcle									ERfl/fl E2										ERDEC Veh								ERDEC E2
0 min	192	177	192	208	120	136	196	132	158	171	119	146	135	169	149	120	167	164	115	199	163	166	177	134	148	150	101	187	148	141	194	112	117	150	153	135
15 min	464	374	524	426	389	445	404	396	389	441	181	330	322	399	361	351	363	386	354	522	507	386	431	360	458	435	357	497	370	463	480	381	378	490	373	437
45 min	593	521	600	559	501	401	407	439	404	475	121	425	359	348	248	299	245	336	230	600	600	439	546	414	375	390	369	539	458	512	600	471	434	456	320	401
75 min	463	506	600	548	431	378	325	229	303	384	120	354	270	288	244	212	210	155	156	600	600	555	533	434	265	315	250	535	393	571	600	532	414	281	222	306
120 min	277	405	515	449	345	213	221	133	138	184	96	187	195	183	173	161	170	127	103	557	542	452	330	183	186	146	142	331	325	403	474	354	193	193	140	147
1f	ERfl/fl Vehcle											ERfl/fl E2											ERDEC Veh										ERDEC E2
0 min	203	230	181	193	143	151	137	148	127	178	165	212	167	172	144	109	137	143	128	98	161	158	206	171	180	144	137	129	128	158	147	174	206	176	189	133	145	148	142	152	175	161
15 min	181	183	76	129	114	130	101	100	117	148	156	86	107	52	89	84	104	112	89	25	136	168	140	126	133	127	127	130	112	145	147	142	184	80	193	95	145	81	152	160	154	109
45 min	88	154	74	143	114	108	92	88	90	125	116	98	113	68	40	49	95	84	45	20	68	77	112	101	98	108	102	81	85	137	67	113	175	93	137	90	116	126	106	85	106	63
75 min	138	181	107	167	106	99	92	92	118	135	125	115	119	87	47	68	106	79	57	41	77	82	128	139	158	119	115	93	79	127	83	123	190	116	174	117	115	119	107	88	121	86
120 min	181	204	152	174	122	125	105	127	81	143	154	168	134	153	108	92	114	95	74	83	101	105	184	179	158	128	131	128	104	160	114	123	211	145	192	143	138	132	119	98	130	129
1g	ERfl/fl									ERDEC
0 min	0.29	0	0.2	0.34	0.02	0.03	0.34	0.04	0.07	0.01	0.05	0.05	0.07	0.08	0.4
2 min	0.1	0.05	0.59	0.3	0.21	0.3	0.6	0.33	0.19	0.42	0.18	0.27	0.26	0.21	0.53
5 min	0.2	0	0.38	0.25	0.12	0.99	0.56	0.33	0.12	0.24	0.17	0.27	0.22	0.21	0.69
15 min	0.16	0.07	0.21	0.14	0.07	0.39	0.18	0.27	0.23	0.2	0.21	0.2	0.28	0.25	0.56
30 min	0.14	0	0.31	0.16	0.12	0.35	0.29	0.35	0.16	0.22	0.21	0.15	0.26	0.23	0.35
1h	ERfl/fl							ERDEC
0	160	170	128	114	158	110	113	102	106	107	131	167	133	186	110
15	230	261	289	191	229	168	234	184	150	132	237	266	246	320	209
45	278	198	263	221	237	148	189	138	118	141	206	212	239	220	173
75	160	153	171	146	177	113	155	151	151	140	137	175	152	202	142
120	138	113	144	95	140	103	107	118	110	105	134	148	117	173	99
1i	ERfl/fl	ERDEC	1j	ERfl/fl Veh	ERfl/fl E2	ERDEC Veh	ERDEC E2	1l	ERfl/fl Veh	ERfl/fl Ins	ERDEC Veh	ERDEC Ins	1m	ERfl/fl Veh	ERfl/fl Ins	ERDEC Veh	ERDEC Ins	1n	ERfl/fl Veh	ERfl/fl Ins	ERDEC Veh	ERDEC Ins	1o	ERfl/fl Veh	ERfl/fl Ins	ERDEC Veh	ERDEC Ins	1p	ERfl/fl Veh	ERfl/fl Ins	ERDEC Veh	ERDEC Ins
	93.9369	98.8213		63.2568	98.4086	43.1643	64.1637		0.900232	8.54647	0.624214	4.04148		0.900882	8.14187	0.439915	3.89821		2.93335	7.83834	3.11322	5.66097		1.23211	2.57866	1.219	3.78211		0.679903	1.97085	0.80554	2.29303
	135.368	83.474		70.376	122.74	69.0411	36.8086		1.21923	6.61565	1.50267	5.46083		1.01607	6.37789	1.04199	5.2589		2.81747	8.38724	1.69538	4.65078		1.60487	3.62527	1.38625	3.84054		1	2.85341	1.6636	3.56594
	163.497	110.409		67.4039	82.0922	84.2521	61.5764		1.04468	9.21263	0.999135	4.14596		1.09866	8.72008	1.25435	3.52884		2.49134	14.2315	1.83222	7.35725		1.05844	2.23093	0.895406	3.67266		1.09632	2.2132	0.722634	1.88016
	111.751	99.1371		67.3899	113.415	67.9188	87.1481		0.835855	8.66279	0.669209	5.86678		0.984387	9.66365	0.645348	6.6788		3.58921	9.25355	0.951428	1.80171		1.11055	2.17244	1.36477	4.77417		1.58434	2.49283	0.747097	2.05099
	115.16	79.6607		55.1474	79.5429	62.9903	52.9196			8.08978		4.15813			9.22137		4.69622		3.3424	13.57	2.63027	5.7044		1.1141	3.3	1.84	1.12907		0.840251	1.86642	0.94328	1.45933
	73.748	96.7293		95.4754	143.728	52.7857	90.3155												2.60011	15.0811	2.69202	5.53979		1.34847	3.59535	1.74	1.00683		0.332713	2.1623	1.03346	3.73866
	234.044	60.7823		94.405	100.566	77.3746	77.7233												2.84243	11.2989	3.92051	5.01931
	64.694	88.0724			112.003															14.2441	2.67685	7.53518
	164.312	53.5407																				7.29451
	137.237	80.4248
	60.1557	62.9973
	116.055

## Sheet: Fig. 2
Figure 2
2c	ERfl/fl 0h	ERfl/fl 2h	ERDEC 0h	ERDEC 2h	2d	ERfl/fl 0h	ERfl/fl 2h	ERDEC 0h	ERDEC 2h	2e	ERfl/fl 0h	ERfl/fl 2h	ERDEC 0h	ERDEC 2h	2f	ERfl/fl 0h	ERfl/fl 2h	ERDEC 0h	ERDEC 2h	2g	ERfl/fl 0h	ERfl/fl 2h	ERDEC 0h	ERDEC 2h
	131.235	135.755	88.8781	95.9938		154.179	222.897	65.0264	91.0808		114.021	150.008	61.644	79.4198		220.036	275.231	52.5027	81.02		83.4086	135.19	74.4834	101.66
	241.921	237.811	78.4732	87.737		203.357	224.113	65.206	90.9575		77.7052	82.6164	65.6545	81.3291		553.883	551.232	52.0009	79.4839		62.6671	45.2914	75.9821	102.514
	97.1246	97.5356	103.244	107.943		30.4319	77.3486	87.1871	200.757		28.144	75.4773	65.6768	149.55		13.003	31.2041	44.5454	126.278		59.6329	158.457	125.32	289.657
	82.7408	90.8232	104.989	107.741		229.304	257.164	146.103	199.821		269.22	269.73	118.395	159.143		223.012	235.403	66.6397	109.651		176.393	203.884	236.407	236.599
	63.4255	107.947	112.239	117.072		180.387	198.791	77.4987	149.038		270.563	168.24	55.9096	96.3909		182.973	196.75	104.334	188.435		132.02	163.934	48.1688	98.3478
	75.4805	75.7545	87.5356	77.332		46.205	99.5856	40.6436	55.8388		55.5305	125.143	36.8128	55.4206		25.1852	47.34	21.2604	27.3864		55.2757	126.373	32.0511	43.4552
	72.3298	81.645	36.1151	36.1151		80.2267	136.276	34.4179	76.2742		101.717	156.272	74.7008	171.679		33.9935	57.7346	9.78195	18.5664		126.446	213.74	92.5371	211.317
	88.2204	84.5217	30.8791	33.967		39.6891	82.1636	48.5423	73.2362		38.3303	94.522	122.492	168.637		22.0331	34.1167	15.1274	23.774		44.66	150.849	105.256	159.327
	86.8505	83.1518	29.4694	39.1359		104.398	104.763	29.2974	66.5375		110.212	116.683	78.7217	134.686		68.8268	66.0752	13.8466	23.2066		105.15	120.336	40.9616	108.059
	105.207	87.9464	72.2303	23.4278		144.354	264.924	63.5534	31.7772		131.151	289.131	67.0989	108.311		93.857	190.592	56.5545	15.9755		169.634	211.169	48.5575	21.5985
	84.7957	82.0559	91.429	90.1536		58.5395	138.016	73.3443	83.1027		59.5647	160.069	61.4985	75.593		36.2996	82.7576	74.1294	68.8682		57.11	192.064	63.9616	80.913
	83.0148	103.974	91.6975	150.569		133.761	206.639	170.989	274.662		152.54	185.942	137.147	136.895		72.064	132.605	232.011	376.595		192.307	255.494	109.967	173.696
	98.0836	98.2205	116.401	123.248		99.518	182.623	309.773	396.221		93.0191	177.785	222.627	259.049		55.2047	117.987	550.431	735.442		148.853	209.491	153.693	183.573
	87.8094	80.686	124.255	131.706		63.6243	106.333	272.7	371.316		69.0433	109.866	182.622	218.599		31.9427	51.573	385.04	626.359		99.6957	179.429	161.647	209.742
	84.2477	77.1244	312.819	177.823		58.6055	172.774	179.455	240.801		59.7582	198.819	38.665	102.269		32.6162	94.7532	224.416	296.92		79.2571	252.974	116.128	143.931
	117.536	73.1517	98.0076	97.4706		43.457	98.0159	131.695	123.363		47.3861	116.257	107.392	97.5032		19.7394	49.2506	130.07	99.1049		78.82	162.486	85.3043	83.4655
			107.271	105.392		30.0142	57.098	68.8413	99.2079		22.2577	69.3895	52.179	73.4191		15.3301	29.7573	90.6341	78.4779		47.7	87.1614	33.3222	57.9949
			33.0943	35.2425				23.2565	60.482				59.2794	130.603				6.81916	17.7823				35.9284	93.665
			39.8743	38.0619				167.256	204.304				334.593	412.175				63.1281	57.6898				256.88	307.708
			40.1428	37.8605				56.0909	85.3626				109.588	177.758				15.5247	23.6403				182.696	261.32
			57.0592	52.6287				83.0902	101.549				119.152	166.149				39.5301	43.2201				110.714	155.527
			49.5408	44.0363				74.9682	83.7258				128.149	158.206				30.2155	28.768				113.192	117.941
			394.38	37.6591				31.1076	81.5162				0	175.63				21.4564	19.7622				0	140.79
2i	Veh	E2	E2+MMP	E2+LY	2j	Veh	E2	E2+MMP	E2+LY	2k	Veh	E2	E2+MMP	2l	Veh	E2	E2+LY	2m	Veh	E2	E2+MMP	E2+LY	2n	ERfl/fl Veh	ER fl/fl E2	ER fl/fl E2+LY	ERDEC Veh	ERDEC E2	ERDEC E2 + LY	2o	Veh	E2	Den	EDC	2p	Veh	E2	Den	EDC
	80.1542	1070.48	144.198	354.386		91.1805	347.03	84.1285	68.7383		9.57801	988.48	170.094		159.554	662.013	90.4298		89.0226	683.208	135.557	59.6677		68.3584	361.757	82.841	81.8611	132.411	139.871		149.915	983.907	186.363	270.903		91.2243	331.518	90.925	126.067
	105.276	888.452	115.312	268.158		81.8513	361.532	94.9066	67.722		16.2621	1015.6	161.352		143.353	616.988	115		96.1306	706.701	145.717	79.78		100.654	358.765	104.071	96.438	126.65	159.108		159.952	934.102	284.109	266.647		83.108	347.892	87.0039	124.616
	105.22	809.259	118.346	139.466		110.62	123.201	97.6011	64.9148		15.489	1230.83	139.958		157.275	651.103	90.7968		109.846	697.695	161.346	78.2812		105.609	368.392	124.744	132.974	93.1619	130.945		144.018	897.874	135.036	251.286		115.906	349.047	100.683	122.255
	108.78	1062.62	172.593	257.456		101.987	279.164	92.9604	61.7402		21.4698	1098.28	158.444		30.3587	662.013	147.983		70.975	631.6	152.308	67.3774		149.303	358.394	91.1832	130.08	119.185	91.173		35.6021	530.454	71.4187	158.899		108.472	385.743	93.8392	148.409
	95.7983	1076.63	90.1686	254.41		97.2045	319.949	111.523	62.7749		210.463	1381.29	500.998		44.2783	616.988	94.421		127.936	644.885	130.292	101.591		103.345	404.298	124.82	116.892	114.148	132.539		69.7362	479.204	42.6643	93.1107		86.4153	348.861	85.5914	144.147
	125.617	1197.72	66.0364	112.656		87.222	261.462	86.0171	63.6205		224.554	1311.37	569.076		65.1807	651.103	123.392		106.09	638.266	131.742	78.9898		69.0577	301.048	117.538	146.6	116.896	133.503		75.4329	556.689	24.9951	133.139		113.831	283.061	79.6944	128.073
	140.3	984.507	71.2511	306.832		94.2402	279.377	91.6444	46.1513		202.184	1260.51	502.97											119.972	293.125	123.169	141.046	116.549	128.633		122.847	751.644	68.8738	97.7676		113.581	298.253	100.342	151.428
	38.8541	1244.59	165.729	308.387		103.275	302.231	94.5599	58.6658															91.4626	341.426	109.384	128.336	106.893	116.424		80.5029	886.845	40.264	107.539		98.3479	303.326	93.7969	142.976
						102.37	179.08	88.5751	48.8764															104.051	304.409	107.896	106.137	131.657	111.242		88.6169	891.924	25.7138	127.249		106.82	332.472	90.6229	128.244
						107.366	345.504	116.999	62.3428															86.4276	274.342	119.893	106.807	119.089	135.854		23.3224	868.361	140.533	84.2788		111.687	362.181	82.0938	128.26
						113.291	333.987	106.167	56.1916															101.759	240.894	127.166	121.956	107.056	127.274		77.6935	683.444	176.05	119.457		95.3677	323.951	73.2521	166.482
						109.392	321.624	100.416	59.4771																						172.362	657.006	136.641	140.492		100.899	324.001	80.763	145.773
																																				100.116	307.537	54.1704	145.026

## Sheet: Fig. 3
3b	MyoG Whole Tissue	MyoG TRAP	MyoD1 Whole Tissue	MyoGD1 TRAP	a-SMA Whole Tissue	a-SMA TRAP	3c	Robo Whole Tissue	Robo TRAP	PECAM1Whole Tissue	PECAM1 TRAP	VECad Whole Tissue	VECad TRAP																							98.5729	347.391	58.2613	117.617
	112.814	11.7697	68.7518	4.51784	100.491	1.13007		80.8078	593.222	85.2031	363.141	169.965	1586.95																							100.167	362.519	80.8386	116.743
	110.558	15.0837	85.7373	3.72435	107.264	3.73858		143.748	673.364	88.0206	874.711	82.0576	2094.29																							90.481	406.78	72.3692	129.13
	102.395	7.02944	113.563	2.75832	105.529	5.25773		119.029	511.494	115.321	785.517	68.0772	1108.77																							87.9642	393.298	77.9503	137.86
	131.178	0.204258	119.8	0.182313	98.261	0.60145		158.855	756.667	152.977	1580.65	105.604	959.8																							97.0399	307.518	63.4467	131.384
	71.0294	0.0831053	96.2327	0.127523	110.568	0.504061		47.046	1304.7	43.5115	436.7	117.234	2218.37
	72.0252	0.101918	115.915	0.162319	77.8873	0.391741		50.5151	458.422	114.966	464.71	57.0619	1080.96

## Sheet: Fig. 4
4d			4e	Con	E2	4f	Con	E2	4g	VEH	E2	sham-veh	sham-E2	ERa-veh	ERa-E2	ERa-CNT-veh	ERa-CNT-E2	ERa-ERa-veh	ERa-ERa-E2	ERa-NLS2-veh	ERa-NLS2-E2	ERa-DBD-veh	ERa-DBD-E2	4k	Veh	E2	E2_LY	4l	Veh	E2	E2_LY	4m	Con Veh	Con E2	SNX5 SiRNA Veh	SNX5 siRNA E2	4n	Con Veh	Con E2	SNX5 SiRNA Veh	SNX5 siRNA E2	4o	Con Veh	Con E2	SNX5 SiRNA Veh	SNX5 siRNA E2	4p	Con Veh	Con E2
	Con	E2		120.448	221.638		113.799	428.442		107.89	279.345	155.497	334.456	110.721	86.76	104.461	119.476	127.085	402.817	107.966	92.3465	77.6196	99.4948		97.8002	160.889	161.026		88.9727	318.577	81.3129		88.3379	289.177	57.3387	69.3429		96.5972	322.788	55.9732	90.5011		110.349	1124.47	110.349	108.184		109.731	203.327
	111.086	316.383		90.338	328.798		100.591	524.921		98.3445	265.961	111.151	253.062	129.527	129.214	112.177	149.897	157.157	294.778	74.8174	98.5646	117.442	135.528		99.4686	125.676	138.749		109.062	350.542	106.78		79.7175	392.489	55.0766	78.23		103.462	307.09	57.2772	94.9573		93.2207	990.679	93.2207	105.545		82.0489	210.982
	122.321	266.415		86.658	182.412		68.8484	428.74		73.2041	297.79	112.018	237.154	148.703	144.268	147.17	140.939	153.837	301.213	64.1538	86.7792	87.291	76.0516		102.731	134.205	129.006		101.965	261.099	103.689		101.442	288.466	54.5395	75.111		103.373	313.659	60.1883	84.0417		104.321	1065.89	104.321	107.164		100.666	207.741
	55.813	184.507		129.72	302.976		116.513	401.695		116.197	344.544	158.772	326.09	115.856	109.356	86.7921	152.57	135.532	286.574	112.116	84.8942	68.2771	64.4758										94.2202	305.235	65.2932	76.1194		100.596	303.845	54.5508	82.737		117.521	1054.9	117.521	92.075		103.387	212.868
	121.14	287.323		86.2983	170.315		66.6878	275.509		108.126	234.097	110.249	304.409	108.673	118.637	94.0137	123.435	142.626	257.604	65.8311	139.635	153.389	114.065										109.943	363.395	63.6627	72.8896		97.854	298.009	65.8483	76.7584		82.1973	1019.26	82.1973	110.45		88.0648	228.767
	85.7777	215.797		86.5379	162.361		133.561	456.654		120.563	267.876	144.028	258.228	93.3338	134.38	93.8354	130.6	109.115	272.615	97.8804	93.3338	100.635	79.5421										99.7441	292.58	70.6871	78.4599		108.302	293.104	63.8436	73.5738		92.3909	1062.84	92.3909	109.864		105.395	213.066
	103.862	191.278								78.03	286.741	131.931	273.835	118.969	149.987	117.632	154.545	109.376	320.694	131.51	88.0072	89.1044	121.089										95.8229	281.227	49.6963	78.4981		96.1433	281.313	60.5816	89.0391							104.013	285.765
										97.6461	303.743	117.972	281.678	62.6897	126.869	107.188	107.745	146.194	280.755	107.311	93.6517	70.8443	100.055										104.461	288.927	57.6512	83.745		87.1803	262.468	46.8058	101.324							93.4231	345.018
																																	104.624	275.586	50.9438	74.5036		104.889	293.353	58.2271	96.9898							92.0919	347.456
																																	106.207	270.681	46.1233	74.1737		100.13	286.167	67.513	85.7747							109.96	365.211
																																	106.155	308.298	46.9559	75.5614		97.7402	269.94	67.2177	96.5233							104.982	337.544
																																	109.326	296.74	56.1474	73.9945		103.733	249.468	70.3871	98.349							106.238	302.082
[truncated: 11 more columns]

## Sheet: Suppl. Fig. 1
Sup Fig 1
S1a	ERfl/fl	ERDEC	S1b	ERfl/fl	ERDEC	S1c	ERfl/fl	ERDEC	S1d	ERfl/fl	ERDEC	S1e	ERfl/fl	ERDEC	S1f	ERfl/fl	ERDEC	S1g	ERfl/fl	ERDEC	S1h	ERfl/fl Veh	ERfl/fl E2	ERDEC Veh	ERDEC E2	S1i	ERfl/fl Veh	ERfl/fl E2	ERDEC Veh	ERDEC E2	S1j	ERfl/fl Veh	ERfl/fl E2	ERDEC Veh	ERDEC E2
	80.6112	13.5825		0.204818	0.517021		32.6	30.5		5.55	15.92		79.06	70.84		0.289	0.364		0.495	0.781		30.5	25.5	40.1	32.4		40.59	23.3	37.91	24.53		58.41	66.86	60.73	65.73
	109.01	20.7785		1.27783	0.411595		32.6	30.6		4.92	13.39		81.03	73.02		0.407	0.366		0.728	0.543		33.6	22.8	41.8	31.1		40.39	36.05	39.1	35.49		52.56	71.11	54.55	60.92
	68.9594	17.231		0.604095	0.229643		32.4	34.4		5.46	20.66		81.61	66.93		0.469	0.291		0.786	0.433		38.5	25.9	48.4	44		34.49	19.81	40.86	24.97		55.83	71.42	55.33	61.45
	97.9113	14.5949		0.54048	0.565476		29.5	32.5		11.19	9.57		75.78	77.46		0.401	0.373		0.672	0.789		40.8	30.8	47.1	42.6		32.71	18.89	32.68	27.78		53.34	70.6	50.73	57.41
	143.875	12.5154		2.20852	0.85093		29.7	32.7		9.01	14.51		78.03	73.15		0.261	0.24		0.474	0.395		35.4	34.8	29.7	42		39.7	14.64	28	20.71		58.69	70.53	53.97	55.55
	99.6328	10.6696		1.19321	1.494		27	32.6		12.81	11.64		74.55	75.51			0.318			0.457		32.1	25.1	27.8	35.5		34.56	14	34.33	26.18		53.31	59.53	53.77	64.73
				1.23976	1.09283		27.8	32.6		9.3	7.85		75.86	75.82								37.6	24.8	33.1	27.1		38	13.16	33.74	25.5		53.06	55.28	51.62	55.86
				0.731298	1.41739		32.7	27.3		4.88	8.84		74.18	76.11								31.8	25.1	32.5	30.2		31.71	13.05	44.74	34		56.92	65.01	57.36	63.91
							28	29.7		10.32	9.51		74.59	74.66								35	22.1	35.9	30.6		36.1	31.2	38.24	37.43		56.4	55.61	53.42	61.74
							27.4			12.56			73.14									34.8	23.3	38.8	30.4		35.1	38.01	42.43	20.16		56.05	67.5	50.57	67.34
							27.2			13.38			71.56									37.9	24.4	40.4	38.1		29.17	12.96		16.74		60.99	71.59		70.28
							32.7			11.21			72.87									32.9	35.2	30.5	29.1			13.72		16.75			72.56		68.61
							29.5			9.14			76.93									33.4	27.1	34.7	32.1
							32.3			12.21			73.64									31.5	24.2	39.8	26.8
																						28.6	21.1		24
																									26.1

## Sheet: Suppl. Fig. 2
Sup Fig 2
S2a	ERfl/fl	ERDEC	S2b	ERfl/fl	ERDEC	S2c	ERfl/fl	ERDEC	S2d	ERfl/fl	ERDEC	S2e	ERfl/fl	ERDEC	S2f	ERfl/fl	ERDEC	S2g	ERfl/fl	ERDEC	S2h	ERfl/fl	ERDEC	S2i	ERfl/fl	ERDEC	S2j	ERfl/fl	ERDEC	S2k	ERfl/fl	ERDEC	S2l	ERfl/fl	ERDEC
	114.198	152.68		160.727	163.061		97.3882	190.579		72.0821	177.512		126.076	53.9578		331.525	66.2536		260.463	66.7438		247.751	19.9147		37.8157	159.98		42.1101	111.961		35.7766	158.631		150.718	123.15
	59.9226	80.1937		86.5499	111.176		99.064	92.7366		98.8464	100.831		202.489	34.1504		87.352	78.5923		72.4659	80.5257		224.356	199.089		85.5285	25.3251		81.7404	84.9142		132.907	123.701		91.1002	67.1925
	127.382	62.7303		80.2244	80.0434		103.654	118.188		90.7044	120.501		75.932	36.4139		51.7834	50.1635		112.95	82.0676		11.4582	168.814		46.1137	291.194		65.7078	94.2055		65.4473	211.336		46.2912	229.034
	93.7578	72.767		86.7397	98.7361		82.9584	79.4483		94.0403	70.1906		35.4562	79.95		10.0617	74.0904		25.125	72.0655		8.12509	241.619		141.917	67.0109		139.237	64.7263		157.06	57.6997		111.977	189.291
	104.739	39.6318		85.7593	36.8823		106.05	76.963		144.327	69.5592		60.0468	111.126		19.2782	15.2574		28.9963	25.6681		8.30967	10.9544		188.625	113.678		171.205	51.2068		108.809	522.136		99.9137	488.375
		61.8652			43.9237			69.0546			69.1891			36.9542			10.3781			24.307			16.3429						56.1099			55.6409			104.865

## Sheet: Suppl. Fig. 3
Sup Fig 3
S3b	ER fl/fl Veh	ER fl/fl Ins	ERDEC Veh	ERDEC Ins	S3c	ER fl/fl Veh	ER fl/fl Ins	ERDEC Veh	ERDEC Ins
	0.150083	0.489092	0.134361	0.423961		2.93335	7.83834	3.11322	5.66097
	0.195456	0.561872	0.154616	0.267778		2.81747	8.38724	1.69538	4.65078
	0.159806	0.482338	0.14573	0.424665		2.49134	14.2315	1.83222	7.35725
			0.148552	0.20969				0.951428	1.80171
																			467	462	463	488
																			411	498	499	456
																			408	514	486	497
																			466	399	408	432
																			497	478	551	468
Sup Fig 7
S7b	Con	SNX5	S7c	Con	SNX5	S7d	Con	SNX5	S7f	Con	SNX5	S7g	Con	SNX5	S7h	Con	SNX5
	128.364	154.457		111.798	146.466		104.934	86.4171		43.8672	126.456		115.232	134.791		104.934	86.4171
	77.3008	81.5954		84.2851	63.0322		105.901	87.5672		102.432	63.3265		67.0453	67.5004		105.901	87.5672
	99.857	50.5922		109.185	58.0331		102.947	88.9384		110.817	105.381		112.242	112.326		102.947	88.9384
	140.679	133.231		111.193	121.916		99.4655	95.8941		120.406	121.957		124.528	129.995		99.4655	95.8941
	81.4987	86.7302		87.4788	60.1331		86.7516	101.347		112.048	60.5076		68.7894	64.4956		86.7516	101.347
	72.3009	51.2275		96.0603	126.793					110.43	107.218		112.163	114.285

## Sheet: Suppl. Fig. 4
Sup Fig 4
S4b	ERfl/fl	ERDEC	S4c	ERfl/fl	ERDEC	ERfl/fl	ERDEC	ERfl/fl	ERDEC	S4d	ERfl/fl	ERDEC	S4e	ERfl/fl	ERDEC	ERfl/fl	ERDEC	ERfl/fl	ERDEC	S4f	ERfl/fl	ERDEC	S4g	ERfl/fl	ERDEC	ERfl/fl	ERDEC	ERfl/fl	ERDEC
	32.9607	33.6214		Lumenal		internal		Ablumenal			17.8321	15.9862		4.26131	3.48813	5.64519	5.49662	7.92562	7.00148		0.00439766	0.00323		0.00449769	0.003229	0.00421997	0.003205	0.00447534	0.003255
	29.0481	41.1589		7.90075	5.50992	15.7577	16.6542	9.30226	11.4573		15.7597	16.1009		3.33556	4.14532	5.70739	4.926	6.71679	7.02956		0.003023	0.003694		0.00304	0.003912	0.003183	0.003595	0.002847	0.003575
	38.3646	42.1781		4.96761	8.95108	12.0998	12.6499	11.9807	19.5578		14.9079	19.0778		3.58251	5.56283	4.63704	5.36009	6.68832	8.15484		0.003603	0.003117		0.003592	0.003091	0.003733	0.003163	0.003485	0.003098
	43.8454	38.6468		7.44869	9.05076	14.4637	15.6557	16.4522	17.4716		14.9079	14.5754		3.741	4.18996	5.0641	4.45874	6.10987	5.92666		0.003296	0.002676		0.003456	0.002883	0.003316	0.002529	0.003115	0.002616
	37.0654	50.8715		10.5595	8.55705	14.8351	13.4939	18.4508	16.5959		12.1824	13.2685		3.10567	3.40103	4.46767	4.60953	5.3998	4.46725		0.002316	0.002263		0.00231	0.002292	0.002455	0.0023	0.002183	0.002197
	47.1216	46.8801		8.04811	12.3971	11.6155	16.7122	17.4018	21.7622		13.4715	13.1778		3.5597	3.80509	4.32685	3.37413	5.58495	5.99861		0.00307	0.002629		0.003189	0.002913	0.003092	0.002674	0.002929	0.002298
				8.69818	12.6652	18.9458	15.4321	19.4776	18.7828

## Sheet: Suppl. Fig. 5
Sup Fig 5
S5a	Veh	E2	E2+MPP	S5b	Veh	E2	E2+MPP	S5c	Veh	E2	E2+MMP	E2+LY	S5d	Veh	E2	Den	EDC	S5e	Veh	E2	Den	EDC	S5f	Con Veh	Con E2	SNX5 Den	SNX5 EDC	S5f	Con Veh	Con E2	SNX5 Den	SNX5 EDC
	379	433	429		452	401	418		574	607	504	422		347	317	457	332		416	404	401	492		423	457	401	485		487	478	412	405
	443	442	485		410	399	400		552	542	514	675		316	345	391	349		508	450	358	348		397	492	357	424		501	493	410	476
	445	478	451		437	382	395		519	588	528	681		343	352	406	355		479	418	392	384		444	398	381	364		470	399	432	412
	458	411	401		423	489	479		511	562	562	642		375	366	391	364		418	407	380	402		393	462	627	415		436	455	398	408
	347	317	252		435	423	412		480	518	549	591		325	363	355	366		441	425	443	438		430	417	369	413		447	471	377	388
	316	345	317		488	481	468		543	506	509	733		396	390	352	381		445	414	451	456		506	436	413	409		462	468	463	436
	343	352	492											359	382	361	324		456	418	395	381							329	461	459	419
														346	399	425	415		453	396	456	435							376	483	444	425
														358	341	419	384		456	363	428	420							488	408	472	503
														376	375	403	375		567	358	389	379							461	501	458	453
														411	418	366	355		485	403	365	398							492	495	463	388
														412	381	318	380		439	380	417	384							495	399	436	450
																			489	435	455	476

## Sheet: Suppl. Fig. 7
Sup Fig 7
S7b	Con	SNX5	S7c	Con	SNX5	S7d	Con	SNX5	S7f	Con	SNX5	S7g	Con	SNX5	S7h	Con	SNX5
	128.364	154.457		111.798	146.466		104.934	86.4171		43.8672	126.456		115.232	134.791		104.934	86.4171
	77.3008	81.5954		84.2851	63.0322		105.901	87.5672		102.432	63.3265		67.0453	67.5004		105.901	87.5672
	99.857	50.5922		109.185	58.0331		102.947	88.9384		110.817	105.381		112.242	112.326		102.947	88.9384
	140.679	133.231		111.193	121.916		99.4655	95.8941		120.406	121.957		124.528	129.995		99.4655	95.8941
	81.4987	86.7302		87.4788	60.1331		86.7516	101.347		112.048	60.5076		68.7894	64.4956		86.7516	101.347
	72.3009	51.2275		96.0603	126.793					110.43	107.218		112.163	114.285
